# Supplementary material for: A Novel Quinolone JH62 (E-2-(Tridec-4-en-1-yl)-quinolin-4(1H)-one) from Pseudomonas aeruginosa Exhibits Potent Anticancer Activity
Source: Microorganisms. 2025 Dec 30;14(1):78. doi: 10.3390/microorganisms14010078 (PMC12844237; doi:10.3390/microorganisms14010078)
Supplement: Supplementary file 1 [file microorganisms-14-00078-s001.zip]

Archive with 1 entries (1 files):
- microorganisms-4031918-supplementary.pdf
